# Supplementary material for: acorde unravels functionally interpretable networks of isoform co-usage from single cell data
Source: Nat Commun. 2022 Apr 5;13:1828. doi: 10.1038/s41467-022-29497-w (PMC8983708; doi:10.1038/s41467-022-29497-w)
Supplement: Supplementary file 5 — Supplementary Dataset 1 [file 41467_2022_29497_MOESM5_ESM.xlsx]

## Sheet: SupplementaryData1
feature_id	adjPvalue	source	Feature	Description	test_no	total_no
GO:0000122	0.010512648005194315	GeneOntology	P	negative regulation of transcription from RNA polymerase II promoter	60	65
GO:0000978	0.048690925570947854	GeneOntology	F	RNA polymerase II core promoter proximal region sequence-specific DNA binding	22	24
GO:0001067	0.04559779212558291	GeneOntology	F	regulatory region nucleic acid binding	43	48
GO:0001669	0.0402423476789856	GeneOntology	C	acrosomal vesicle	10	10
GO:0002682	0.04772574602696199	GeneOntology	P	regulation of immune system process	17	19
GO:0003690	0.04888381213633976	GeneOntology	F	double-stranded DNA binding	46	51
GO:0003723	0.015895216004181412	GeneOntology	F	RNA binding	66	69
GO:0003735	0.013626718487737098	GeneOntology	F	structural constituent of ribosome	32	34
GO:0004672	0.03766575401226396	GeneOntology	F	protein kinase activity	47	49
GO:0004888	0.013626718487737098	GeneOntology	F	transmembrane signaling receptor activity	21	23
GO:0005198	0.004912813840245773	GeneOntology	F	structural molecule activity	49	52
GO:0005215	0.016794516168993308	GeneOntology	F	transporter activity	50	58
GO:0005615	2.564621813442423e-4	GeneOntology	C	extracellular space	69	74
GO:0005730	0.03766575401226396	GeneOntology	C	nucleolus	63	69
GO:0005783	0.03766575401226396	GeneOntology	C	endoplasmic reticulum	82	90
GO:0005794	0.04559779212558291	GeneOntology	C	Golgi apparatus	65	74
GO:0006357	0.004912813840245773	GeneOntology	P	regulation of transcription by RNA polymerase II	69	74
GO:0006412	0.018146790413876648	GeneOntology	P	translation	60	64
GO:0006468	0.03766575401226396	GeneOntology	P	protein phosphorylation	50	52
GO:0006629	0.03697752104174612	GeneOntology	P	lipid metabolic process	54	60
GO:0007017	0.03832465970800094	GeneOntology	P	microtubule-based process	34	37
GO:0007154	0.004912813840245773	GeneOntology	P	cell communication	75	88
GO:0007165	0.004912813840245773	GeneOntology	P	signal transduction	65	75
GO:0007186	0.03766575401226396	GeneOntology	P	G protein-coupled receptor signaling pathway	13	15
GO:0009057	0.037305438014289635	GeneOntology	P	macromolecule catabolic process	24	24
GO:0009653	0.027905912325485456	GeneOntology	P	anatomical structure morphogenesis	51	60
GO:0010604	0.03766575401226396	GeneOntology	P	positive regulation of macromolecule metabolic process	35	39
GO:0015075	0.04997383935904848	GeneOntology	F	ion transmembrane transporter activity	43	51
GO:0016021	0.01682157865053075	GeneOntology	C	integral component of membrane	76	91
GO:0016773	0.04658721799240035	GeneOntology	F	phosphotransferase activity, alcohol group as acceptor	54	57
GO:0019899	0.03766575401226396	GeneOntology	F	enzyme binding	42	47
GO:0022857	0.03766575401226396	GeneOntology	F	transmembrane transporter activity	45	53
GO:0023052	0.004912813840245773	GeneOntology	P	signaling	75	87
GO:0031324	0.004912813840245773	GeneOntology	P	negative regulation of cellular metabolic process	88	99
GO:0031325	0.04888381213633976	GeneOntology	P	positive regulation of cellular metabolic process	36	41
GO:0031327	0.004912813840245773	GeneOntology	P	negative regulation of cellular biosynthetic process	69	75
GO:0032268	0.015895216004181412	GeneOntology	P	regulation of cellular protein metabolic process	60	69
GO:0032270	0.03766575401226396	GeneOntology	P	positive regulation of cellular protein metabolic process	20	22
GO:0034220	0.03766575401226396	GeneOntology	P	ion transmembrane transport	49	58
GO:0043043	0.04598204801126921	GeneOntology	P	peptide biosynthetic process	62	68
GO:0043085	0.040696050525095104	GeneOntology	P	positive regulation of catalytic activity	37	43
GO:0043603	0.022597329790581207	GeneOntology	P	cellular amide metabolic process	77	84
GO:0043604	0.02833702383994523	GeneOntology	P	amide biosynthetic process	70	76
GO:0044255	0.03766575401226396	GeneOntology	P	cellular lipid metabolic process	44	49
GO:0044265	0.03766575401226396	GeneOntology	P	cellular macromolecule catabolic process	21	21
GO:0044283	0.03766575401226396	GeneOntology	P	small molecule biosynthetic process	17	19
GO:0045892	0.004912813840245773	GeneOntology	P	negative regulation of transcription, DNA-templated	65	71
GO:0046394	0.03254719465507999	GeneOntology	P	carboxylic acid biosynthetic process	7	7
GO:0048518	0.013626718487737098	GeneOntology	P	positive regulation of biological process	55	63
GO:0048522	0.016887672797822887	GeneOntology	P	positive regulation of cellular process	54	62
GO:0048583	0.03766575401226396	GeneOntology	P	regulation of response to stimulus	32	39
GO:0050790	0.04888381213633976	GeneOntology	P	regulation of catalytic activity	60	74
GO:0051172	0.004912813840245773	GeneOntology	P	negative regulation of nitrogen compound metabolic process	80	91
GO:0051173	0.04772574602696199	GeneOntology	P	positive regulation of nitrogen compound metabolic process	32	36
GO:0051253	0.004912813840245773	GeneOntology	P	negative regulation of RNA metabolic process	67	73
GO:0055085	0.015951920393817202	GeneOntology	P	transmembrane transport	52	61
GO:0071944	0.03697752104174612	GeneOntology	C	cell periphery	64	77
GO:0098656	0.04888381213633976	GeneOntology	P	anion transmembrane transport	17	18
GO:2000113	0.004912813840245773	GeneOntology	P	negative regulation of cellular macromolecule biosynthetic process	68	74
mmu-miR-103-3p	0.04021562602786243	miRWalk	miRNA_Binding	3UTR	60	64
mmu-miR-106a-5p	0.04088236776715498	miRWalk	miRNA_Binding	3UTR	44	46
mmu-miR-129-2-3p	0.036444037819886074	miRWalk	miRNA_Binding	3UTR	27	29
mmu-miR-132-3p	0.036444037819886074	miRWalk	miRNA_Binding	3UTR	27	29
mmu-miR-136-5p	0.047073748458265764	miRWalk	miRNA_Binding	3UTR	30	31
mmu-miR-137-3p	0.018333201371904168	miRWalk	miRNA_Binding	3UTR	36	39
mmu-miR-181a-5p	0.04344328028254575	miRWalk	miRNA_Binding	3UTR	61	70
mmu-miR-1897-5p	0.036444037819886074	miRWalk	miRNA_Binding	3UTR	30	32
mmu-miR-1907	0.03575724387027339	miRWalk	miRNA_Binding	3UTR	75	83
mmu-miR-202-5p	0.036444037819886074	miRWalk	miRNA_Binding	3UTR	25	26
mmu-miR-205-5p	0.018333201371904168	miRWalk	miRNA_Binding	3UTR	30	31
mmu-miR-218-1-3p	0.036444037819886074	miRWalk	miRNA_Binding	3UTR	53	57
mmu-miR-223-3p	0.03134921837052986	miRWalk	miRNA_Binding	3UTR	33	35
mmu-miR-24-3p	0.039001681178361426	miRWalk	miRNA_Binding	3UTR	55	62
mmu-miR-290a-3p	0.021116499422865958	miRWalk	miRNA_Binding	3UTR	23	24
mmu-miR-295-5p	0.036444037819886074	miRWalk	miRNA_Binding	3UTR	40	43
mmu-miR-29b-1-5p	0.03134921837052986	miRWalk	miRNA_Binding	3UTR	30	30
mmu-miR-30a-5p	0.028969069138810272	miRWalk	miRNA_Binding	3UTR	92	100
mmu-miR-322-3p	0.036444037819886074	miRWalk	miRNA_Binding	3UTR	76	83
mmu-miR-322-5p	0.018333201371904168	miRWalk	miRNA_Binding	3UTR	111	119
mmu-miR-335-3p	0.028741403617721574	miRWalk	miRNA_Binding	3UTR	80	86
mmu-miR-337-3p	0.04088236776715498	miRWalk	miRNA_Binding	3UTR	30	33
mmu-miR-338-5p	0.036444037819886074	miRWalk	miRNA_Binding	3UTR	49	55
mmu-miR-350-3p	0.04088236776715498	miRWalk	miRNA_Binding	3UTR	81	89
mmu-miR-363-3p	0.03208106448915949	miRWalk	miRNA_Binding	3UTR	25	25
mmu-miR-410-3p	0.036444037819886074	miRWalk	miRNA_Binding	3UTR	41	44
mmu-miR-450a-2-3p	0.03575724387027339	miRWalk	miRNA_Binding	3UTR	18	18
mmu-miR-450b-3p	0.04395739605226512	miRWalk	miRNA_Binding	3UTR	24	27
mmu-miR-455-3p	0.036444037819886074	miRWalk	miRNA_Binding	3UTR	20	21
mmu-miR-465a-5p	0.01934592791334326	miRWalk	miRNA_Binding	3UTR	49	51
mmu-miR-466d-5p	0.018333201371904168	miRWalk	miRNA_Binding	3UTR	123	136
mmu-miR-466g	0.04873765949332793	miRWalk	miRNA_Binding	3UTR	40	43
mmu-miR-485-5p	0.018333201371904168	miRWalk	miRNA_Binding	3UTR	71	77
mmu-miR-495-3p	0.036444037819886074	miRWalk	miRNA_Binding	3UTR	160	182
mmu-miR-501-5p	0.028741403617721574	miRWalk	miRNA_Binding	3UTR	42	43
mmu-miR-532-3p	0.018333201371904168	miRWalk	miRNA_Binding	3UTR	49	50
mmu-miR-574-5p	0.04021562602786243	miRWalk	miRNA_Binding	3UTR	47	50
mmu-miR-665-3p	0.04088236776715498	miRWalk	miRNA_Binding	nonCodingRegion	48	49
mmu-miR-666-3p	0.04088236776715498	miRWalk	miRNA_Binding	3UTR	64	69
mmu-miR-674-5p	0.036444037819886074	miRWalk	miRNA_Binding	3UTR	49	50
mmu-miR-693-3p	0.04088236776715498	miRWalk	miRNA_Binding	3UTR	47	51
mmu-miR-761	0.01980100674065014	miRWalk	miRNA_Binding	3UTR	79	83
mmu-miR-762	0.040219665199436865	miRWalk	miRNA_Binding	3UTR	70	81
mmu-miR-764-5p	0.04088236776715498	miRWalk	miRNA_Binding	3UTR	24	25
mmu-miR-770-5p	0.036444037819886074	miRWalk	miRNA_Binding	3UTR	30	31
mmu-miR-7a-5p	0.03134921837052986	miRWalk	miRNA_Binding	3UTR	41	42
mmu-miR-873a-5p	0.04344328028254575	miRWalk	miRNA_Binding	3UTR	38	39
mmu-miR-876-5p	0.03054335113378085	miRWalk	miRNA_Binding	3UTR	36	38
mmu-miR-877-5p	0.036444037819886074	miRWalk	miRNA_Binding	3UTR	24	25
mmu-miR-881-5p	0.0212351466942694	miRWalk	miRNA_Binding	3UTR	78	85
mmu-miR-92a-2-5p	0.018333201371904168	miRWalk	miRNA_Binding	3UTR	43	48
mmu-miR-96-5p	0.04088236776715498	miRWalk	miRNA_Binding	3UTR	23	24
NLS	0.04121265458420451	NLS_mapper	MOTIF	Nuclear Localization Signal_SwissProt	84	91
LINE/L1	0.025287324771674786	RepeatMasker	repeat	Lx8	49	54
Low_complexity	0.0022876961400594975	RepeatMasker	repeat	GA-rich	207	236
LTR/ERVL-MaLR	0.005397409675680637	RepeatMasker	repeat	MTC	49	53
Simple_repeat	3.467570328953106e-12	RepeatMasker	repeat	(GGCT)n	724	827
SINE/Alu	0.002625564724663219	RepeatMasker	repeat	PB1D10	197	218
SINE/ID	0.0034016381330391125	RepeatMasker	repeat	ID2	50	51
SINE/MIR	0.009709467250482771	RepeatMasker	repeat	MIRc	37	39
SignalP-noTM	5.121603898573137e-6	SIGNALP_EUK	SIGNAL	signal peptide cleavage site	123	147
TMhelix	0.00494979967381961	TMHMM	TRANSMEM	Region of a membrane-bound protein predicted to be embedded in the membrane.	20	22
Acetylation	2.2676526092679946e-8	UniProtKB/Swiss-Prot_Phosphosite	PTM	Acetyllysine_PhosphositePlus	683	778
Act_Site	1.3528931150815182e-4	UniProtKB/Swiss-Prot_Phosphosite	ACT_SITE	Proton Acceptor_SwissProt	171	199
Binding	1.3528931150815182e-4	UniProtKB/Swiss-Prot_Phosphosite	BINDING	Atp_SwissProt	172	201
Carbohyd	2.2838958538577062e-7	UniProtKB/Swiss-Prot_Phosphosite	PTM	N-Linked (Glcnac...)_SwissProt	184	221
Coiled	0.0020742451124198097	UniProtKB/Swiss-Prot_Phosphosite	COILED	Regions of coiled coil within the protein_SwissProt	157	169
Comp_bias_Other	6.273714480343783e-4	UniProtKB/Swiss-Prot_Phosphosite	COMPBIAS	Poly-Ser_SwissProt	190	210
Crosslnk	0.0186521134478598	UniProtKB/Swiss-Prot_Phosphosite	BINDING	Glycyl Lysine Isopeptide (Lys-Gly) (Interchain With G-Cter In Sumo1)_SwissProt	117	136
Disulfid	3.6213970124427934e-5	UniProtKB/Swiss-Prot_Phosphosite	PTM	_SwissProt	91	111
Lipid	0.04272670725178279	UniProtKB/Swiss-Prot_Phosphosite	PTM	Gpi-Anchor Amidated Aspartate_SwissProt	62	74
Metal	0.01094734303826343	UniProtKB/Swiss-Prot_Phosphosite	BINDING	Magnesium_SwissProt	127	148
Methylation	5.447217693555228e-4	UniProtKB/Swiss-Prot_Phosphosite	PTM	Methylarginine_PhosphositePlus	146	165
Motif	0.0013962760776463036	UniProtKB/Swiss-Prot_Phosphosite	MOTIF	Sh3-Binding 1_SwissProt	99	113
Np_Bind	0.0015632147731314875	UniProtKB/Swiss-Prot_Phosphosite	BINDING	Atp_SwissProt	157	180
Phosphoserine	5.577414961560954e-16	UniProtKB/Swiss-Prot_Phosphosite	PTM	Phosphoserine_PhosphositePlus	1097	1246
Phosphothreonine	1.3488313462542813e-14	UniProtKB/Swiss-Prot_Phosphosite	PTM	Phosphothreonine_PhosphositePlus	746	834
Phosphotyrosine	3.3785614873529764e-7	UniProtKB/Swiss-Prot_Phosphosite	PTM	Phosphotyrosine_PhosphositePlus	507	581
Pro-comp_bias	0.045116644741092636	UniProtKB/Swiss-Prot_Phosphosite	COMPBIAS	Pro-Rich_SwissProt	42	47
PTM_other	6.576986156644847e-13	UniProtKB/Swiss-Prot_Phosphosite	PTM	Ubiquitination_PhosphositePlus	827	943
Region	4.262198673288361e-5	UniProtKB/Swiss-Prot_Phosphosite	MOTIF	Interaction With Daxx_SwissProt	314	363
Transmem	4.502382390895891e-8	UniProtKB/Swiss-Prot_Phosphosite	TRANSMEM	Helical_SwissProt	278	325
Zn_Fing	4.61491351746271e-4	UniProtKB/Swiss-Prot_Phosphosite	BINDING	Ubr-Type_SwissProt	89	98
U0006	0.016683072116637054	UTRsite	3UTRmotif	Cytoplasmic polyadenylation element	29	32
U0017	4.307692841588815e-4	UTRsite	3UTRmotif	UNR binding site	169	187
U0023	1.7580705577692447e-4	UTRsite	3UTRmotif	K-Box	274	311
U0024	2.5340822368387548e-5	UTRsite	3UTRmotif	Brd-Box	163	183
U0025	5.9221578964316946e-5	UTRsite	3UTRmotif	GY-Box	159	175
U0033	1.5327846386928586e-11	UTRsite	uORF	Upstream Open Reading Frame	500	555
U0035	6.099656693936768e-14	UTRsite	3UTRmotif	Musashi binding element	1039	1177
U0043	4.249075789780914e-9	UTRsite	PAS	Polyadenylation Signal	605	685
